# Supplementary material for: CX-5461 Treatment Leads to Cytosolic DNA-Mediated STING Activation in Ovarian Cancer
Source: Cancers (Basel). 2021 Oct 9;13(20):5056. doi: 10.3390/cancers13205056 (PMC8533980; doi:10.3390/cancers13205056)
Supplement: Supplementary file 1 [file cancers-13-05056-s001.zip]

Archive with 1 entries (1 files):
- cancers-1383175-supplementary.pdf
